# Supplementary material for: Characterization of Mutational Status, Spheroid Formation, and Drug Response of a New Genomically-Stable Human Ovarian Clear Cell Carcinoma Cell Line, 105C
Source: Cells. 2020 Nov 3;9(11):2408. doi: 10.3390/cells9112408 (PMC7693681; doi:10.3390/cells9112408)
Supplement: Supplementary file 1 [file cells-09-02408-s001.zip]

Archive with 11 entries (10 files):
- revised Supplementary Table S1 - STR data for OCCC cell lines used in this study.docx
- __MACOSX/
- __MACOSX/._revised Supplementary Table S1 - STR data for OCCC cell lines used in this study.docx
- revised Supplementary Figure S3.pptx
- __MACOSX/._revised Supplementary Figure S3.pptx
- revised Supplementary Figure S2.pptx
- __MACOSX/._revised Supplementary Figure S2.pptx
- REVISED Supplementary Figure S1.pptx
- __MACOSX/._REVISED Supplementary Figure S1.pptx
- revised Supplementary Table S2 - OCCC cell line mutation table.docx
- __MACOSX/._revised Supplementary Table S2 - OCCC cell line mutation table.docx
